# Supplementary material for: The level of oncogenic Ras determines the malignant transformation of Lkb1 mutant tissue in vivo
Source: Commun Biol. 2021 Jan 29;4:142. doi: 10.1038/s42003-021-01663-8 (PMC7846793; doi:10.1038/s42003-021-01663-8)
Supplement: Supplementary file 5 — Supplementary Data 1 [file 42003_2021_1663_MOESM5_ESM.xlsx]

## Sheet: % of DCP1 positive cells
Control	Lkb1-/-	RasV12;Lkb1-/-
-1	55.9023	14.8305
2.04215	65.3709	3.15364
-0.434625	25.2146	3.94108
-0.170632	57.0218	11.3283
-0.436891	38.5003	0.292771
