# Supplementary material for: The level of oncogenic Ras determines the malignant transformation of Lkb1 mutant tissue in vivo
Source: Commun Biol. 2021 Jan 29;4:142. doi: 10.1038/s42003-021-01663-8 (PMC7846793; doi:10.1038/s42003-021-01663-8)
Supplement: Supplementary file 6 — Supplementary Data 2 [file 42003_2021_1663_MOESM6_ESM.xlsx]

## Sheet: DNA content and cell cycle
									FACS Analysis of eye disc
	808674											806442
#3E		GFP					Non-GFP				#3L		GFP					Non-GFP
	G1	S	G2	G2<		G1	S	G2	G2<			G1	S	G2	G2<		G1	S	G2	G2<
1	33.72	0	66.42	3.32	1	87.3	17.6	5.2	0.5		1	51.5	32.9	20	0.8	1	61	32.5	10.5	0
2	33.36	0	66.26	4.47	2	61.4	30.3	8	0		2	49.5	38.1	16.6	1.2	2	62.3	25.1	16.7	2.2
3	29.1	25.6	41.6	2.19	3	66.4	18.6	9.8	5.9		3	40.2	27	31.6	1.8	3	50.7	25.6	21	3.4
4	24.3	21.8	50.5	1.11	4	68.7	3.4	31.3	0		4	39.1	20.9	43.3	0	4	52.2	25	16.3	8.7
mean	30.12	11.85	56.195	2.7725	mean	70.95	17.475	13.575	1.6		mean	45.075	29.725	27.875	0.95	mean	56.55	27.05	16.125	3.575
SD	3.82003	11.9259	10.6219	1.25344	SD	9.80166	9.53766	10.364	2.49098		SD	6.33318	7.42804	12.1236	0.754983	SD	5.94447	3.6428	4.31152	3.69538
	808566
#4		GFP					Non-GFP		1.7
	G1	S	G2	G2<2		G1	S	G2	G2<				GFP				Non-GFP
1	82.8	0	27.5	2.6	1	60.7	7.5	41	0			2N		4N	8N <	2N		4N	8N<
2	85.4	12.5	7.6	1.2	2	57.5	10.9	37	0			G1	S	G2	G2<	G1	S	G2	G2<
3	86.2	5	10	0	3	70.8	19.5	9.3	0.9		1	72.4±9	8.1±9.7	20.8±14.3	0.5±0.8	65.1±8.1	5.6±2	32.2±9.8	0
4					4						2	74.3±5.4	14±9.8	12.6±9	0.3±0.2	76.9±6.4	8.1±7.5	16.3±13.8	0.3±0.3
mean	84.8	5.83333	15.0333	1.26667	mean	63	12.6333	29.1	0.3		3E	30.1±3.8	11.9±11.9	56.2±10.6	2.8±1.3	71±9.8	17.5±9.5	13.6±10.4	1.6±2.5
SD	1.77764	6.29153	10.8629	1.30128	SD	6.9419	6.18493	17.2635	0.519615		3L	45.1±6.3	29.7±7.4	27.9±12.1	1±0.8	56.6±5.9	27.1±3.6	16.1±4.3	3.6±3.7
											4	84.8±1.8	5.8±6.3	15±10.9	1.3±1.3	63±6.9	12.6±6.2	29.1±17.3	0.3±0.5
	809314										5	81.1±4.9	12.8±3.5	5.6±1.3	2.5±2.6	67.8±4.1	19.2±2.2	12.3±2.8	0.5±0.1
#5		GFP					Non-GFP				6E	67.8±4	15.5±7	14±13	4±4.6	60.1±2.1	10.3±8.9	30.8±14.4	1.1±0.7
	G1	S	G2	G2<		G1	S	G2	G2<		6L	50.6±6.6	32.3±5.5	12.9±10.1	4.3±5.7	48.1±16.2	6.1±3.1	48.9±12.3	0
1	75.3	16.8	7	1.2	1	61.8	21.7	15.5	0.4
2	80.8	12.3	O	6.4	2	70.9	20	8.8	0.5
3	87.2	8.4	5	1.5	3	68.9	18.4	12	0.6
4	81.2	13.7	4.7	0.8	4	69.5	16.6	13	0.6
mean	81.125	12.8	5.56667	2.475	mean	67.775	19.175	12.325	0.525		1. FRT 82B
SD	4.86304	3.48425	1.25033	2.63233	SD	4.07052	2.18232	2.77293	0.0957427		2. FRT 82B LKB14A4-2
											3. UAS-Rasv12; FRT 82B (RasLow)
	809310										4. UAS-Rasv12;FRT 82B LKB14A4-2 (RasLow/Lkb1-/-)
# 1		GFP					Non-GFP				5. FRT 82B UAS-Rasv12 (RasHigh)
	G1	S	G2	G2<		G1	S	G2	G2<		6. FRT 82B UAS-RasV12 LKB14A4-2 (RasHigh/Lkb1-/-)
1	81.6	12	9.8	0	1	72.8	4.9	24	0
2	76.3	0.5	26.6	0.2	2	67.2	8.6	29	0
3	71.4	20	8.4	0	3	66.8	4.5	29.2	0
4	60.4	0	38.2	1.7	4	53.6	4.3	46.5	0
mean	72.425	8.125	20.75	0.475	mean	65.1	5.575	32.175	0
SD	9.03415	9.66415	14.2729	0.822091	SD	8.14125	2.03204	9.84831	0
	777445											797053
# 6E		GFP					Non-GFP				# 6L		GFP					Non-GFP
	G1	S	G2			G1	S	G2				G1	S	G2			G1	S	G2
1	63.3	24.1	11.1	1.89	1	61.2	19.3	17.8	1.5		1	51	33.3	18.3	1.6	1	34.6	8.3	59.1	0
2	69	17.4	0	11.8	2	59.5	0	42.87	1.01		2	56.9	26.3	1.3	10.8	2	43.7	7.5	52.3	0
3	65.1	4.62	35.3	0	3	58.7	2.94	47.3	0		3	43.8	37.2	19.2	0.5	3	66	2.5	35.2	0
4	73.6	15.8	9.73	2.26	4	64.4	19.1	15.1	1.91		4					4
mean	67.75	15.48	14.0325	3.9875	mean	60.95	10.335	30.7675	1.105		mean	50.5667	32.2667	12.9333	4.3	Mean	48.1	6.1	48.8667	0
SD	3.95632	7.00059	13.0032	4.59127	SD	2.18689	8.92601	14.4345	0.713109		SD	6.56074	5.52298	10.0848	5.65597	SD	16.1558	3.14325	12.3144	0
	794260
# 2		GFP					Non-GFP
	G1	S	G2			G1	S	G2
1	79.5	15.4	5.9	0.59	1	81.5	15	4.57	0.46
2	67.9	21.2	10.2	0.37	2	70.1	0.09	30.8	0.06
3	77.9	14.6	8.41	0.22	3	83.1	14.1	4.44	0.5
4	71.8	4.9	25.8	0	4	72.7	3.29	25.5	0
mean	74.275	14.025	12.5775	0.295	Mean	76.85	8.12	16.3275	0.255
SD	5.39158	6.75691	8.9897	0.248529	SD	6.41535	7.54773	13.822	0.26147
