# Supplementary material for: The level of oncogenic Ras determines the malignant transformation of Lkb1 mutant tissue in vivo
Source: Commun Biol. 2021 Jan 29;4:142. doi: 10.1038/s42003-021-01663-8 (PMC7846793; doi:10.1038/s42003-021-01663-8)
Supplement: Supplementary file 7 — Supplementary Data 3 [file 42003_2021_1663_MOESM7_ESM.xlsx]

## Sheet: Transplant Survival
Overall Survival (Days)	Control	RasV12Lo/Lkb1-/-	RasV12Hi/Lkb1-/-
30	0
32	0
18	1
32	0
32	0
32	0
32	0
20		1
24		1
14		1
14		1
21		1
28		1
32		1
32		1
13			1
10			1
10			1
14			1
14			1
14			1
14			1
14			1
14			1
17			1
18			1
21			1
28			1
