# Supplementary material for: The level of oncogenic Ras determines the malignant transformation of Lkb1 mutant tissue in vivo
Source: Commun Biol. 2021 Jan 29;4:142. doi: 10.1038/s42003-021-01663-8 (PMC7846793; doi:10.1038/s42003-021-01663-8)
Supplement: Supplementary file 8 — Supplementary Data 4 [file 42003_2021_1663_MOESM8_ESM.xlsx]

## Sheet: Drug treatments
Control
	Pupae		Adults
Control	0.71	0.78	0.59	0.7
KN-93	0.65	0.82	0.59	0.74
RasV12/Lkb1-/-
	Pupae		Adults
Control	0.42	0.64	0	0
KN-93	0.84	0.81	0.05	0.08
